# Supplementary material for: Lichenysin-like Polypeptide Production by Bacillus licheniformis B3-15 and Its Antiadhesive and Antibiofilm Properties
Source: Microorganisms. 2023 Jul 20;11(7):1842. doi: 10.3390/microorganisms11071842 (PMC10384595; doi:10.3390/microorganisms11071842)
Supplement: Supplementary file 1 [file microorganisms-11-01842-s001.zip]

Archive with 1 entries (1 files):
- microorganisms-2440088-supplementary.pdf
